# Supplementary material for: Independent Responses of Photosynthesis and Plant Morphology to Alterations of PIF Proteins and Light-Dependent MicroRNA Contents in Arabidopsis thaliana pif Mutants Grown under Lights of Different Spectral Compositions
Source: Cells. 2022 Dec 9;11(24):3981. doi: 10.3390/cells11243981 (PMC9776988; doi:10.3390/cells11243981)
Supplement: Supplementary file 1 [file cells-11-03981-s001.zip]

Archive with 1 entries (1 files):
- cells-2012863-supplementary.pdf
